# Supplementary material for: Optimized Method of Extracting Rice Chloroplast DNA for High-Quality Plastome Resequencing and de Novo Assembly
Source: Front Plant Sci. 2018 Feb 28;9:266. doi: 10.3389/fpls.2018.00266 (PMC5835797; doi:10.3389/fpls.2018.00266)
Supplement: Supplementary file 1 [file Table_1.XLSX]

## Sheet: Supplementary Table 1
	Supplementary Table 1. Primers used in qPCR for genome copy analysis
				Gene Symbol	ACCETION	Forward Primer	Reverse Primer
		Nuclear genome
				Actin1	Os03g0718100	GGATATGCTCTCCCCCATGC	TCCCTCACAATTTCCCGCTC
				GAPDH	Os02g0171100	CGCCAAGCACTGATTTGTTGAAA	GTTCCGCTTGCCCAGGTC
		Plastid genome
				atpⅠ	CAA33990.1	CCACAAACCATCCCAACCGA	AAAGAGCACCCGACCAGTTC
				psbA	CAA34007.1	ACATCGGATGGTTCGGTGTT	GATCGCCGCAGAAGTAGGAA
		Mitochondrial genome
				cob	BAC19890.2	TCCTAATGTTTTGGGGCATC	AGAATGGCATGGATCGGTAG
				coxⅡ	BAC19876.1	GCCAGAAACGGAGAGTTGAG	TCGTATATCGCTCCACCACA
