# Supplementary material for: Optimized Method of Extracting Rice Chloroplast DNA for High-Quality Plastome Resequencing and de Novo Assembly
Source: Front Plant Sci. 2018 Feb 28;9:266. doi: 10.3389/fpls.2018.00266 (PMC5835797; doi:10.3389/fpls.2018.00266)
Supplement: Supplementary file 2 [file Table_2.XLSX]

## Sheet: Supplymentary Table 2
	Supplementary Table 2. Summary of the materials used and the cpDNA yield in the three different cpDNA isolation methods
					DNA		Materials
				Time* (hr)	Yield (ng/g fresh weight)		Tissue	Age
		LN method		2.5	16		shoot	12 day-old seedling including germination for 4 days (this study)
		HS method		1.8	6		leaf	21day-old seedling including germination for 7 days (Shi et al. 2012)
		PG method		3.5	13		shoot	11 day-old seedling (8 day-old etiolated seedling, then greening for 3 days) (Kaneko et al. 2016)
	*The experimental time was estimated from the start of tissue cutting to obtaining cpDNA pellet.
