# Supplementary material for: Optimized Method of Extracting Rice Chloroplast DNA for High-Quality Plastome Resequencing and de Novo Assembly
Source: Front Plant Sci. 2018 Feb 28;9:266. doi: 10.3389/fpls.2018.00266 (PMC5835797; doi:10.3389/fpls.2018.00266)
Supplement: Supplementary file 3 [file Table_3.XLSX]

## Sheet: Supplementary Table 3
Supplementary Table 3. Summary of SNPs/InDels Detection. Plastid reference genome, AY522330, was used as correct data. The same base as the ALT column is rebresented by '✓'. In addition, in the columns of SAMtools and GATK, filtered out variants are colored in red (Heterozygote), blue (Low QUAL score) and green (Heterozygote and Low QUAL score). IRs regions are represented in grey rows.
	X15901.1							SAMtools mpileup												GATK Haplotypecaller												de novo sequencing
	Position		REFERENCE	ALT		AY522330		cpDNA			tDNA1			tDNA2			tDNA3			cpDNA			tDNA1			tDNA2			tDNA3				cpDNA	tDNA_1	tDNA2	tDNA3
								Pt	Pt-Mt		Pt	Pt-Mt		Pt	Pt-Mt		Pt	Pt-Mt		Pt	Pt-Mt		Pt	Pt-Mt		Pt	Pt-Mt		Pt	Pt-Mt
True Positive and False Negative Base Call
	4726		T	C		✓		✓	✓		✓	✓		✓	✓		✓	✓		✓	✓		✓	✓		✓	✓		✓	✓			✓	✓	✓	✓
	5172		C	CT		✓														✓	✓		✓	✓		✓	✓		✓	✓			✓	✓	✓	✓
	8127		A	G		✓																											A	A	A	A
	8622		T	C		✓		✓	✓		✓	✓		✓	✓		✓	✓		✓	✓		✓	✓		✓	✓		✓	✓			✓	✓	✓	✓
	8666		T	TC		✓														✓	✓		✓	✓		✓	✓		✓	✓			✓	✓	✓	✓
	13502		T	TG		✓														✓	✓		✓	✓		✓	✓		✓	✓			✓	✓	✓	✓
	13897		C	CT		✓														✓	✓		✓	✓		✓	✓		✓	✓			✓	✓	✓	✓
	15035		GC	G		✓														✓	✓		✓	✓		✓	✓		✓	✓			✓	✓	✓	✓
	18640		TC	T		✓														✓	✓		✓	✓		✓	✓		✓	✓			✓	✓	✓	✓
	27516		C	G		✓		✓	✓		✓	✓		✓	✓		✓	✓		✓	✓		✓	✓		✓	✓		✓	✓			✓	✓	✓	✓
	27517		G	C		✓		✓	✓		✓	✓		✓	✓		✓	✓		✓	✓		✓	✓		✓	✓		✓	✓			✓	✓	✓	✓
	32686		TA	T		✓														✓	✓		✓	✓		✓	✓		✓	✓			✓	✓	✓	✓
	33207		A	T		✓		✓	✓		✓	✓		✓	✓		✓	✓		✓	✓		✓	✓		✓	✓		✓	✓			✓	✓	✓	✓
	33408		A	T		✓		✓	✓		✓	✓		✓	✓		✓	✓		✓	✓		✓	✓		✓	✓		✓	✓			✓	✓	✓	✓
	33633		G	A		✓		✓	✓		✓	✓		✓	✓		✓	✓		✓	✓		✓	✓		✓	✓		✓	✓			✓	✓	✓	✓
	33639		G	A		✓		✓	✓		✓	✓		✓	✓		✓	✓		✓	✓		✓	✓		✓	✓		✓	✓			✓	✓	✓	✓
	34109		T	TG		✓														✓	✓		✓	✓		✓	✓		✓	✓			✓	✓	✓	✓
	37674		A	G		✓		✓	✓		✓	✓		✓	✓		✓	✓		✓	✓		✓	✓		✓	✓		✓	✓			✓	✓	✓	✓
	39771		G	C		✓		✓	✓		✓	✓		✓	✓		✓	✓		✓	✓		✓	✓		✓	✓		✓	✓			✓	✓	✓	✓
	39772		C	G		✓		✓	✓		✓	✓		✓	✓		✓	✓		✓	✓		✓	✓		✓	✓		✓	✓			✓	✓	✓	✓
	40251		G	C		✓		✓	✓		✓	✓		✓	✓		✓	✓		✓	✓		✓	✓		✓	✓		✓	✓			✓	✓	✓	✓
	40482		G	C		✓		✓	✓		✓	✓		✓	✓		✓	✓		✓	✓		✓	✓		✓	✓		✓	✓			✓	✓	✓	✓
	40684		A	T		✓		✓	✓		✓	✓		✓	✓		✓	✓		✓	✓		✓	✓		✓	✓		✓	✓			✓	✓	✓	✓
	40687		A	G		✓		✓	✓		✓	✓		✓	✓		✓	✓		✓	✓		✓	✓		✓	✓		✓	✓			✓	✓	✓	✓
	40688		C	A		✓		✓	✓		✓	✓		✓	✓		✓	✓		✓	✓		✓	✓		✓	✓		✓	✓			✓	✓	✓	✓
	40689		T	A		✓		✓	✓		✓	✓		✓	✓		✓	✓		✓	✓		✓	✓		✓	✓		✓	✓			✓	✓	✓	✓
	40831		G	C		✓		✓	✓		✓	✓		✓	✓		✓	✓		✓	✓		✓	✓		✓	✓		✓	✓			✓	✓	✓	✓
	40839		A	T		✓		✓	✓		✓	✓		✓	✓		✓	✓		✓	✓		✓	✓		✓	✓		✓	✓			✓	✓	✓	✓
	41145		G	T		✓														✓	✓		✓	✓		✓	✓		✓	✓			✓	✓	✓	✓
	41920		G	C		✓		✓	✓		✓	✓		✓	✓		✓	✓		✓	✓		✓	✓		✓	✓		✓	✓			✓	✓	✓	✓
	41921		C	G		✓		✓	✓		✓	✓		✓	✓		✓	✓		✓	✓		✓	✓		✓	✓		✓	✓			✓	✓	✓	✓
	42329		C	CT		✓														✓	✓		✓	✓		✓	✓		✓	✓			✓	✓	✓	✓
	42360		CT	C		✓														✓	✓		✓	✓		✓	✓		✓	✓			✓	✓	✓	✓
	42582		AC	A		✓														✓	✓		✓	✓		✓	✓		✓	✓			✓	✓	✓	✓
	42655		GC	G		✓														✓	✓		✓	✓		✓	✓		✓	✓			✓	✓	✓	✓
	42674		TC	T		✓														✓	✓		✓	✓		✓	✓		✓	✓			✓	✓	✓	✓
	42678		TC	T		✓														✓	✓		✓	✓		✓	✓		✓	✓			✓	✓	✓	✓
	42698		TC	T		✓											✓	✓		✓	✓		✓	✓		✓	✓		✓	✓			✓	✓	✓	✓
	42896		C	A		✓		✓	✓		✓	✓		✓	✓		✓	✓		✓	✓		✓	✓		✓	✓		✓	✓			✓	✓	✓	✓
	43129		TA	T		✓														✓	✓		✓	✓		✓	✓		✓	✓			✓	✓	✓	✓
	43607		G	GGT		✓														✓	✓		✓	✓		✓	✓		✓	✓			✓	✓	✓	✓
	43624		GT	G		✓														✓	✓		✓	✓		✓	✓		✓	✓			✓	✓	✓	✓
	43640		AC	A		✓														✓	✓		✓	✓		✓	✓		✓	✓			✓	✓	✓	✓
	43650		CT	C		✓														✓	✓		✓	✓		✓	✓		✓	✓			✓	✓	✓	✓
	43658		GT	G		✓											✓	✓		✓	✓		✓	✓		✓	✓		✓	✓			✓	✓	✓	✓
	43928		TC	T		✓														✓	✓		✓	✓		✓	✓		✓	✓			✓	✓	✓	✓
	44108		CA	C		✓														✓	✓		✓	✓		✓	✓		✓	✓			✓	✓	✓	✓
	44768		A	AG		✓														✓	✓		✓	✓		✓	✓		✓	✓			✓	✓	✓	✓
	44774		GA	G		✓		✓	✓		✓	✓		✓	✓		✓	✓		✓	✓		✓	✓		✓	✓		✓	✓			✓	✓	✓	✓
	45634		C	A		✓		✓	✓		✓	✓		✓	✓		✓	✓		✓	✓		✓	✓		✓	✓		✓	✓			✓	✓	✓	✓
	46175		AT	A		✓														✓	✓		✓	✓		✓	✓		✓	✓			✓	✓	✓	✓
	46850		C	CA		✓														✓	✓		✓	✓		✓	✓		✓	✓			✓	✓	✓	✓
	47132		C	G		✓		✓	✓		✓	✓		✓	✓		✓	✓		✓	✓		✓	✓		✓	✓		✓	✓			✓	✓	✓	✓
	47196		T	TC		✓														✓	✓		✓	✓		✓	✓		✓	✓			✓	✓	N	✓
	49212		C	G		✓		✓	✓		✓	✓		✓	✓		✓	✓		✓	✓		✓	✓		✓	✓		✓	✓			✓	✓	✓	✓
	49787		A	AG		✓														✓	✓		✓	✓		✓	✓		✓	✓			✓	✓	✓	✓
	50464		AT	A		✓														✓	✓		✓	✓		✓	✓		✓	✓			✓	✓	✓	✓
	50641		T	TGC		✓														✓	✓		✓	✓		✓	✓		✓	✓			✓	✓	✓	✓
	50643		G	T		✓		✓	✓		✓	✓		✓	✓		✓	✓		✓	✓		✓	✓		✓	✓		✓	✓			✓	✓	✓	✓
	50932		G	A		✓		✓	✓		✓	✓		✓	✓		✓	✓		✓	✓		✓	✓		✓	✓		✓	✓			✓	✓	✓	✓
	53201		C	G		✓		✓	✓		✓	✓		✓	✓		✓	✓		✓	✓		✓	✓		✓	✓		✓	✓			✓	✓	✓	✓
	53390		CA	C		✓														✓	✓		✓	✓		✓	✓		✓	✓			✓	✓	✓	✓
	53670		A	AG		✓														✓	✓		✓	✓		✓	✓		✓	✓			✓	✓	✓	✓
	53707		TA	T		✓														✓	✓		✓	✓		✓	✓		✓	✓			✓	✓	✓	✓
	53815		AT	A		✓														✓	✓		✓	✓		✓	✓		✓	✓			✓	✓	✓	✓
	53828		G	A		✓		✓	✓		✓	✓		✓	✓		✓	✓		✓	✓		✓	✓		✓	✓		✓	✓			✓	✓	✓	✓
	53835		A	C		✓		✓	✓		✓	✓		✓	✓		✓	✓		✓	✓		✓	✓		✓	✓		✓	✓			✓	✓	✓	✓
	53851		G	T		✓		✓	✓		✓	✓		✓	✓		✓	✓		✓	✓		✓	✓		✓	✓		✓	✓			✓	✓	✓	✓
	53857		T	TCGAATTCCTATAGTA		✓						✓						✓		✓	✓		✓	✓		✓	✓		✓	✓			✓	✓	✓	✓
	55656		T	G		✓		✓	✓		✓	✓		✓	✓		✓	✓		✓	✓		✓	✓		✓	✓		✓	✓			✓	✓	✓	✓
	56419		A	AG		✓														✓	✓		✓	✓		✓	✓		✓	✓			✓	✓	✓	✓
	56926		A	AG		✓														✓	✓		✓	✓		✓	✓		✓	✓			✓	✓	✓	✓
	57112		A	T		✓		✓	✓		✓	✓		✓	✓		✓	✓		✓	✓		✓	✓		✓	✓		✓	✓			✓	✓	✓	✓
	57121		AG	A		✓														✓	✓		✓	✓		✓	✓		✓	✓			✓	✓	✓	✓
	58052		T	C		✓		✓	✓		✓	✓		✓	✓		✓	✓		✓	✓		✓	✓		✓	✓		✓	✓			✓	✓	✓	✓
	58475		A	AG		✓														✓	✓		✓	✓		✓	✓		✓	✓			✓	✓	✓	✓
	58579		C	CA		✓														✓	✓		✓	✓		✓	✓		✓	✓			✓	✓	✓	✓
	59428		GC	G		✓														✓	✓		✓	✓		✓	✓		✓	✓			✓	✓	✓	✓
	59582		CA	C		✓														✓	✓		✓	✓		✓	✓		✓	✓			✓	✓	✓	✓
	61549		TG	T		✓														✓	✓		✓	✓		✓	✓		✓	✓			✓	✓	✓	✓
	64660		C	G		✓		✓	✓		✓	✓		✓	✓		✓	✓		✓	✓		✓	✓		✓	✓		✓	✓			✓	✓	✓	✓
	64661		G	C		✓		✓	✓		✓	✓		✓	✓		✓	✓		✓	✓		✓	✓		✓	✓		✓	✓			✓	✓	✓	✓
	64688		C	G		✓		✓	✓		✓	✓		✓	✓		✓	✓		✓	✓		✓	✓		✓	✓		✓	✓			✓	✓	✓	✓
	64689		G	C		✓		✓	✓		✓	✓		✓	✓		✓	✓		✓	✓		✓	✓		✓	✓		✓	✓			✓	✓	✓	✓
	66104		C	A		✓		✓	✓		✓	✓		✓	✓		✓	✓		✓	✓		✓	✓		✓	✓		✓	✓			✓	✓	✓	✓
	66878		GC	G		✓														✓	✓		✓	✓		✓	✓		✓	✓			✓	✓	✓	✓
	67982		G	C		✓		✓	✓		✓	✓		✓	✓		✓	✓		✓	✓		✓	✓		✓	✓		✓	✓			✓	✓	✓	✓
	68001		T	G		✓		✓	✓		✓	✓		✓	✓		✓	✓		✓	✓		✓	✓		✓	✓		✓	✓			✓	✓	✓	✓
	68008		G	A		✓		✓	✓		✓	✓		✓	✓		✓	✓		✓	✓		✓	✓		✓	✓		✓	✓			✓	✓	✓	✓
	68021		T	C		✓		✓	✓		✓	✓		✓	✓		✓	✓		✓	✓		✓	✓		✓	✓		✓	✓			✓	✓	✓	✓
	68028		T	C		✓		✓	✓		✓	✓		✓	✓		✓	✓		✓	✓		✓	✓		✓	✓		✓	✓			✓	✓	✓	✓
	68073		A	C		✓		✓	✓		✓	✓		✓	✓		✓	✓		✓	✓		✓	✓		✓	✓		✓	✓			✓	✓	✓	✓
	68110		C	A		✓		✓	✓		✓	✓		✓	✓		✓	✓		✓	✓		✓	✓		✓	✓		✓	✓			✓	✓	✓	✓
	68388		CG	C		✓														✓	✓		✓	✓		✓	✓		✓	✓			✓	✓	✓	✓
	68429		AG	A		✓														✓	✓		✓	✓		✓	✓		✓	✓			✓	✓	✓	✓
	68510		T	TG		✓														✓	✓		✓	✓		✓	✓		✓	✓			✓	✓	✓	✓
	68610		A	AAT		✓														✓	✓		✓	✓		✓	✓		✓	✓			✓	✓	✓	✓
	69275		T	G		✓		✓	✓		✓	✓		✓	✓		✓	✓		✓	✓		✓	✓		✓	✓		✓	✓			✓	✓	✓	✓
	70224		G	C		✓		✓	✓		✓	✓		✓	✓		✓	✓		✓	✓		✓	✓		✓	✓		✓	✓			✓	✓	✓	✓
	70225		C	G		✓		✓	✓		✓	✓		✓	✓		✓	✓		✓	✓		✓	✓		✓	✓		✓	✓			✓	✓	✓	✓
	70256		A	G		✓		✓	✓		✓	✓		✓	✓		✓	✓		✓	✓		✓	✓		✓	✓		✓	✓			✓	✓	✓	✓
	70278		G	A		✓		✓	✓		✓	✓		✓	✓		✓	✓		✓	✓		✓	✓		✓	✓		✓	✓			✓	✓	✓	✓
	70281		A	T		✓		✓	✓		✓	✓		✓	✓		✓	✓		✓	✓		✓	✓		✓	✓		✓	✓			✓	✓	✓	✓
	70289		AC	A		✓														✓	✓		✓	✓		✓	✓		✓	✓			✓	✓	✓	✓
	70292		T	TC		✓		✓	✓		✓	✓		✓	✓		✓	✓		✓	✓		✓	✓		✓	✓		✓	✓			✓	✓	✓	✓
	70307		A	G		✓		✓	✓		✓	✓		✓	✓		✓	✓		✓	✓		✓	✓		✓	✓		✓	✓			✓	✓	✓	✓
	70308		G	A		✓		✓	✓		✓	✓		✓	✓		✓	✓		✓	✓		✓	✓		✓	✓		✓	✓			✓	✓	✓	✓
	71793		TC	T		✓														✓	✓		✓	✓		✓	✓		✓	✓			✓	✓	✓	✓
	71841		A	AT		✓														✓	✓		✓	✓		✓	✓		✓	✓			✓	✓	✓	✓
	71874		T	TG		✓														✓	✓		✓	✓		✓	✓		✓	✓			✓	✓	✓	✓
	71920		T	TG		✓														✓	✓		✓	✓		✓	✓		✓	✓			✓	✓	✓	✓
	72845		GA	G		✓														✓	✓		✓	✓		✓	✓		✓	✓			✓	✓	✓	✓
	72909		A	AT		✓														✓	✓		✓	✓		✓	✓		✓	✓			✓	✓	✓	✓
	72961		A	AG		✓														✓	✓		✓	✓		✓	✓		✓	✓			✓	✓	✓	✓
	73024		A	AG		✓														✓	✓		✓	✓		✓	✓		✓	✓			✓	✓	✓	✓
	73099		T	TG		✓														✓	✓		✓	✓		✓	✓		✓	✓			✓	✓	✓	✓
	73530		CT	C		✓														✓	✓		✓	✓		✓	✓		✓	✓			✓	✓	✓	✓
	76691		C	CG		✓											✓	✓		✓	✓		✓	✓		✓	✓		✓	✓			✓	✓	✓	✓
	77793		C	G		✓		✓	✓		✓	✓		✓	✓		G,A	G,A		✓	✓		✓	✓		✓	✓		✓	✓			✓	✓	✓	✓
	77794		G	C		✓		✓	✓		✓	✓		✓	✓		✓	✓		✓	✓		✓	✓		✓	✓		✓	✓			✓	✓	✓	✓
	78230		GC	G		✓														✓	✓		✓	✓		✓	✓		✓	✓			✓	✓	✓	✓
	78872		T	TG		✓														✓	✓		✓	✓		✓	✓		✓	✓			✓	✓	✓	✓
	80074		TC	T		✓														✓	✓		✓	✓		✓	✓		✓	✓			✓	✓	✓	✓
IRs	84653		C	G		✓		✓	✓		✓	✓		✓	✓																		✓	✓	✓	✓
	84654		G	C		✓		✓	✓		✓	✓		✓	✓																		✓	✓	✓	✓
	86574		G	C		✓		✓	✓		✓	✓		✓	✓		✓	✓															✓	✓	✓	✓
	86575		C	G		✓		✓	✓		✓	✓		✓	✓		✓	✓															✓	✓	✓	✓
	87665		CG	C		✓																											✓	✓	✓	✓
	87670		AG	A		✓																											✓	✓	✓	✓
	87687		AA	A		✓																											✓	✓	✓	✓
	87693		TT	T		✓																											✓	✓	✓	✓
	87696		GA	G		✓																											✓	✓	✓	✓
	87798		C	CG		✓																											✓	✓	✓	✓
	87806		AT	A		✓																											✓	✓	✓	✓
	89318		T	C		✓		✓	✓		✓	✓		✓	✓		✓	✓															✓	✓	✓	✓
	89339		A	C		✓		✓	✓		✓	✓		✓	✓		✓	✓															✓	✓	✓	✓
	89395		T	C		✓		✓	✓		✓	✓		✓	✓			✓															✓	✓	✓	✓
	89400		CT	C		✓																											✓	✓	✓	✓
	90072		G	GC		✓																											✓	✓	✓	✓
	90299		G	GG		✓																											✓	✓	✓	✓
	90343		T	G		✓		✓	✓		✓	✓		✓	✓		✓	✓															✓	✓	✓	✓
	90448		A	AA		✓																											✓	✓	✓	✓
	90563		A	-		✓																											✓	✓	✓	✓
	90968		G	T		✓		✓	✓		✓	✓		✓	✓		✓	✓															✓	✓	✓	✓
	94502		G	-		✓																											✓	✓	✓	✓
	96863		T	TC		✓																											✓	✓	✓	✓
	97151		G	GG		✓																											✓	✓	✓	✓
	97443		C	CCC		✓																											✓	✓	✓	✓
	97511		CA	A		✓																											✓	✓	✓	✓
	98009		C	CC		✓																											✓	✓	✓	✓
	98867		G	GGG		✓																											✓	✓	✓	✓
	99004		G	GG		✓																											✓	✓	✓	✓
	100107		G	GC		✓																											✓	✓	✓	✓
	101752		T	TC		✓														✓	✓		✓	✓		✓	✓		✓	✓			✓	✓	✓	✓
	101796		GC	G		✓														✓	✓		✓	✓		✓	✓		✓	✓			✓	✓	✓	✓
	101871		C	A		✓		✓	✓		✓	✓		✓	✓		✓	✓		✓	✓		✓	✓		✓	✓		✓	✓			✓	✓	✓	✓
	102839		T	C		✓		✓	✓		✓	✓		✓	✓		✓	✓		✓	✓		✓	✓		✓	✓		✓	✓			✓	✓	✓	✓
	104127		C	CT		✓														✓	✓		✓	✓		✓	✓		✓	✓			✓	✓	✓	✓
	106801		G	A		✓		✓	✓		✓	✓		✓	✓		✓	✓		✓	✓		✓	✓		✓	✓		✓	✓			✓	✓	✓	✓
	110509		C	CATAACT		✓														✓	✓		✓	✓		✓	✓		✓	✓			✓	✓	✓	✓
	111607		T	TC		✓														✓	✓		✓	✓		✓	✓		✓	✓			✓	✓	✓	✓
IRs	115012		T	TG		✓																											✓	✓	✓	✓
	116113		C	CC		✓																											✓	✓	✓	✓
	116251		C	CCC		✓																											✓	✓	✓	✓
	117109		G	GG		✓																											✓	✓	✓	✓
	117604		CT	C		✓											✓	✓															✓	✓	✓	✓
	117673		G	GGG		✓																											✓	✓	✓	✓
	117967		C	CC		✓																											✓	✓	✓	✓
	118256		C	CG		✓																											✓	✓	✓	✓
	120615		AC	A		✓											✓	✓															✓	✓	✓	✓
	124150		C	A		✓		✓	✓		✓	✓		✓	✓		✓	✓															✓	✓	✓	✓
	124553		CT	C		✓																											✓	✓	✓	✓
	124668		T	TT		✓																											✓	✓	✓	✓
	124775		A	C		✓		✓	✓		✓	✓		✓	✓		✓	✓															✓	✓	✓	✓
	124819		C	CC		✓																											✓	✓	✓	✓
	125047		A	AG		✓																											✓	✓	✓	✓
	125714		GA	G		✓																											✓	✓	✓	✓
	125723		A	G		✓		✓	✓		✓			✓	✓		✓	✓															✓	✓	✓	✓
	125779		T	G		✓		✓	✓		✓	✓		✓	✓		✓	✓															✓	✓	✓	✓
	125800		A	G		✓		✓	✓		✓	✓		✓	✓		✓	✓															✓	✓	✓	✓
	127310		AA	A		✓																											✓	✓	✓	✓
	127321		C	CC		✓																											✓	✓	✓	✓
	127420		TT	T		✓																											✓	✓	✓	✓
	127427		AAT	A		✓																											✓	✓	✓	✓
	127446		CC	C		✓																											✓	✓	✓	✓
	127451		TC	T		✓																											✓	✓	✓	✓
	128543		G	C		✓		✓	✓		✓	✓		✓	✓		✓	✓															✓	✓	✓	✓
	128544		C	G		✓		✓	✓		✓	✓		✓	✓		✓	✓															✓	✓	✓	✓
	130464		C	G		✓		✓	✓		✓	✓		✓	✓		✓	✓															✓	✓	✓	✓
	130465		G	C		✓		✓	✓		✓	✓		✓	✓		✓	✓															✓	✓	✓	✓
artifacts: novel variants not existing in AY52230
	412		T	C										✓			✓	✓
	6282		T	C										✓
	7134		T	C										✓	✓
	12788		C	G																															✓	✓
	12832		CTGCTAAGTGCGGAGA	ATGGAGCGGGTAG																															✓	✓
	12955		G	C																															✓	✓
	12999		ATGGAGCGGGTAG	CTGCTAAGTGCGGAGA																															✓	✓
	17895		T	G																																✓
	17915		T	C										✓																					✓
	17927		C	T																																✓
	17944		G	T										✓			✓																		✓
	17961		C	A										✓			✓																		✓
	17972		A	G										✓																					✓
	17977		T	A										✓			✓																		✓
	18008		G	A																																✓
	18010		A	G													✓																			✓
	18016		G	T																																✓
	18479		T	G										✓
	18634		G	T										✓
	18649		C	A										✓			✓
	18655		G	A										✓
	18676		C	T										✓
	18742		A	C										✓
	18746		A	C										✓
	19011		G	C										✓
	19515		A	G													✓
	20587		T	A										✓			✓
	21589		A	G													✓
	23942		A	G																																✓
	23997		G	A																																✓
	25497		G	A																																✓
	26635		A	G																															✓
	26637		G	A																															✓
	26639		C	T																															✓
	26668		AAAGACTCAGAGA	GAGGAATCCGAGG																															✓
	26694		C	T																															✓
	26700		A	G																															✓
	26704		G	A																															✓
	26713		A	C																															✓
	26836		G	A																															✓
	26838		A	G																															✓
	26840		T	C																															✓
	26869		GAGGAATCCGAGG	AAAGACTCAGAGA																															✓
	26889		T	C																															✓
	26895		T	C																															✓
	26901		G	A																															✓
	26905		A	G																															✓
	26914		C	A																															✓
	29113		A	G													✓	✓
	32173		A	T										✓
	32324		C	T										✓
	35059		C	T													✓
	35232		A	G																																✓
	35274		G	A																																✓
	35298		C	T																																✓
	35358		A	T																																✓
	35382		G	A													✓
	35613		T	C																																✓
	35635		A	C																																✓
	35700		A	G																																✓
	35731		T	A																																✓
	35732		A	C																																✓
	35742		C	T																																✓
	43131		A	T				✓	✓
	44772		A	G				✓	✓		✓	✓		✓	✓		✓	✓
	44775		A	G				✓	✓		✓	✓		✓	✓		✓	✓
	44921		C	A										✓
	44957		A	T										✓
	45021		G	A										✓
	45098		C	T										✓
	45122		T	C										✓
	46099		TTATAT	T													✓	✓
	47506		AG	A																																✓
	47514		T	A																																✓
	47537		A	T																																✓
	47538		C	A																																✓
	47549		G	A																																✓
	47570		T	A																																✓
	47578		A	C																																✓
	47592		T	A																																✓
	47677		ACAA	A																																✓
	47691		TA	T																																✓
	47697		G	T																																✓
	47716		A	C										✓			✓	✓																	✓
	47727		T	C																																✓
	47737		A	G																																✓
	47779		A	G																																✓
	47792		C	T																																✓
	47796		C	T																																✓
	47846		T	C																																✓
	47857		A	G																																✓
	47858		A	AC																																✓
	47872		T	A																																✓
	47883		A	C																																✓
	47884		G	C																																✓
	47888		G	A																																✓
	47907		ATCTAGG	TAGACGA																																✓
	47920		G	A																																✓
	47924		A	C																																✓
	47943		C	A																																✓
	48125		A	T													✓
	48150		A	C													✓
	48685		T	G													✓
	48713		G	A													✓
	48735		T	C													✓
	48786		C	T													✓
	48848		G	A													✓
	49856		C	T													✓
	50670		G	T													✓
	50695		A	G													✓
	50703		T	G													✓
	50954		C	T										✓
	51466		C	G										✓			✓
	53213		A	G													✓
	53285		C	T										✓			✓
	53355		G	T										✓
	53521		C	T										✓			✓
	53562		T	C										✓
	53591		T	C										✓
	53735		A	G										✓
	53763		T	C										✓
	54340		C	A													✓
	54376		T	A													✓
	54640		A	G										✓
	54676		C	T										✓			✓
	54776		T	G										✓
	54850		A	G										✓			✓
	54913		G	A										✓			✓
	55475		A	G													✓
	55577		A	C										✓
	55788		G	T										✓			✓
	57070		A	ACTATA													✓	✓
	64251		T	C										✓
	64321		A	G										✓
	68219		A	C										✓
	68223		G	A										✓
	68389		G	T										✓	✓
	70290		C	G				✓	✓		✓	✓		✓	✓		✓	✓
	70291		G	T				✓	✓		✓	✓		✓	✓		✓	✓
	71847		G	T																																✓
	71867		GAAATTCT	CTG																																✓
	71882		C	A																																✓
	71915		C	T																																✓
	71920		TG	T																																✓
	71927		G	GAAGTT																																✓
	71937		CTT	C																																✓
	76692		G	GA													✓	✓
	78232		C	A				✓	✓
	78411		CTTTTTTTTT	C													✓	✓																		✓
	78418		T	C																																✓
	79470		C	T										✓	✓		✓	✓
	80076		C	T				✓	✓		✓	✓		✓	✓		✓	✓
IRs	84808		A	G																															✓
	84844		C	A																															✓
	84846		T	G																															✓
	84858		G	A																															✓
	84894		A	C																															✓
	84896		G	T																															✓
	95020		T	G																															✓
	97150		A	AG													✓	✓
	109142		A	G													✓	✓
IRs	116112		A	AC													✓	✓
	117672		A	AGG							✓	✓						✓
	118255		A	AG							✓	✓
	120098		A	C																															✓
	130222		C	A																															✓
	130224		T	G																															✓
	130260		C	T																															✓
	130272		A	C																															✓
	130274		G	T																															✓
	130310		T	C																															✓
