# Supplementary material for: Optimized Method of Extracting Rice Chloroplast DNA for High-Quality Plastome Resequencing and de Novo Assembly
Source: Front Plant Sci. 2018 Feb 28;9:266. doi: 10.3389/fpls.2018.00266 (PMC5835797; doi:10.3389/fpls.2018.00266)
Supplement: Supplementary file 4 [file Table_4.XLSX]

## Sheet: Supplementary Table 4
Supplementary Table 4. Lists of assembly parameters and scaffolds/contigs All scaffolds/contigs obtained by SOAPdenovo2 were listed. For enrichment of plastid reads, we aligned fastq reads of total DNAs on the plastid reference genome (X15901.1), and then extracted the mapped reads from bam files (pt reads enrichment: processed). SOAPdenovo2 was performed at various k-mers (tested k-mers), and th…
	purified cpDNA					total DNA_1					total DNA_2					total DNA_3
	name	scaffold number in Fig.6	length of scaffold (bp)	homology (blast)		name	scaffold number in Fig.6	length of scaffold (bp)	homology (blast)		name	scaffold number in Fig.6	length of scaffold (bp)	homology (blast)		name	scaffold number in Fig.6	length of scaffold (bp)	homology (blast)
	scaffold8	1	89604	pt		scaffold1	1	80853	pt		scaffold2	1	31387	pt		scaffold9	1	16991	pt
	C117	2	12597	pt		scaffold2	2	14466	pt		scaffold10	2	18983	pt		scaffold4	2	16338	pt
	C115	3	11742	pt		scaffold3	3	12485	pt		scaffold9	3	17425	pt		scaffold1	3	12654	pt
	scaffold4		1751	mt		C31	4	4218	pt		scaffold1	4	16555	pt		scaffold7	4	12376	pt
	scaffold7		1564	mt		C25	5	2050	pt		C231	5	12485	pt		C91	5	11273	pt
	scaffold5		1553	mt		C13		234	mt		scaffold12	6	8250	pt		scaffold6	6	10993	pt
	scaffold3		1483	mt		C11		216	mt		C221	7	3946	pt		scaffold8	7	10141	pt
	scaffold6		1011	mt		C9		215	mt		scaffold11	8	2485	pt		scaffold3	8	7957	pt
	C107		919	mt		C1		143	pt		C199	9	1220	pt		scaffold5	9	4046	pt
	scaffold2		692	mt		C3		143	mt		scaffold3	10	1022	pt		C75	10	3780	pt
	scaffold1		688	mt		C5		143	mt		scaffold6		762	mt		scaffold2	11	2583	pt
	C93		571	mt		C7		143	pt		C193		751	mt		C49	12	1351	pt
	C89		562	mt							scaffold8		714	mt		C41	13	1255	pt
	C87		527	mt		pt reads enrichment: processed					scaffold4		691	mt		C29	14	716	pt
	C83		512	mt		tested k-mers: 21, 31, 41, 51, 61, 71, 81					scaffold5		655	mt		C19		426	pt
	C85		512	mt		the best k-mer: 71					C185		582	mt		C17		425	pt
	C81		497	mt							C179		525	mt		C13		419	pt
	C79		493	mt							C173		481	mt		C7		240	pt
	C75		484	mt							scaffold7		476	mt		C1		219	mt
	C73		477	mt							C171		454	mt
	C71		471	mt							C167		411	mt		pt reads enrichment: processed
	C69		469	mt							C161		385	mt		tested k-mers: 21, 31, 41, 51, 61, 71
	C67		466	mt							C157		371	pt		the best k-mer: 71
	C65		437	mt							C153		368	pt
	C63		434	mt							C151		359	mt
	C57		431	mt							C147		337	mt
	C59		431	mt							C143		327	mt
	C55		428	mt							C139		298	mt
	C51		422	mt							C129		286	pt
	C45		418	mt							C125		280	pt
	C41		414	mt							C121		278	mt
	C35		411	mt							C115		265	mt
	C37		411	mt							C109		248	mt
	C33		410	mt							C107		247	mt
	C31		409	mt							C101		238	mt
	C29		408	mt							C97		227	mt
	C27		403	mt							C87		216	pt
	C23		400	mt							C85		211	mt
	C19		396	mt							C77		194	mt
	C17		393	mt							C73		179	mt
	C13		387	mt							C67		176	mt
	C11		386	mt							C65		175	pt
	C9		385	mt							C61		172	mt
	C7		384	mt							C53		141	mt
	C3		246	pt							C51		140	mt
	C1		245	pt							C49		139	pt
											C47		138	mt
	pt reads enrichment: not processed										C39		136	pt
	tested k-mers: 21, 31, 41, 51, 61, 71, 81, 91, 101, 111, 127										C41		136	pt
	the best k-mer: 127										C43		136	pt
											C45		136	pt
											C27		135	pt
											C29		135	pt
											C31		135	pt
											C33		135	pt
											C35		135	pt
											C37		135	pt
											C19		134	pt
											C21		134	pt
											C23		134	pt
											C25		134	pt
											C15		133	pt
											C17		133	pt
											pt reads enrichment: processed
											tested k-mers: 21, 31, 41, 51, 61, 71, 81, 91
											the best k-mer: 71
