# Supplementary material for: Optimized Method of Extracting Rice Chloroplast DNA for High-Quality Plastome Resequencing and de Novo Assembly
Source: Front Plant Sci. 2018 Feb 28;9:266. doi: 10.3389/fpls.2018.00266 (PMC5835797; doi:10.3389/fpls.2018.00266)
Supplement: Supplementary file 5 [file Table_5.XLSX]

## Sheet: Supplementary Table 5
	Supplementary Table 5. Summary of large insertions and deletions, and undetermined (N) base positions in de novo sequencing In REF_sequence columns of the IRs region, the sequence of the first IRs are shown as a representative.
	sample	Scaffold	REF_position	scaffold_position	REF_sequence	Scaffold_Sequence
	cpDNA	1	56398	21428	AAAAATCAA	ANNNNNNN-
	cpDNA	1	76460	1604	G-(and 52nt)	GNNNN[(-) x48]
	cpDNA	1	80719; 134398	80662	C	CN
	total_DNA1	1	12482	68298	CC	CN
	total_DNA1	1	19673	61007	G-(and 63nt)	GNNNNNNNNNNNNNNNNNNNNNNNNNNNNNNNNNNNNNNT[(-) x13]
	total_DNA1	1	47952	32872	TG	TN-(171nt of mitochondrial sequence)-NNNNG
	total_DNA1	1	69067	11561	AGTTATG	A-----N
	total_DNA1	1	78394	2324	TATGTTTATTTATCTATATTCTATATTTAATGTAATTC	GTNNNNNNNT[(-) x29]
	total_DNA1	2	91080; 124012	6033	GTTTTTTCTATTTT	GN------------
	total_DNA1	2	92701; 122367	4489	GAGGG-(and 45nt)	GTAAGNNNNNNNNNNNNN[(-) x36]
	total_DNA1	2	93347; 121763	3811	CACTC	C---N
	total_DNA1	2	95437; 119676	1829	A-(and 65nt)	ANNNNNNNNNNNNNNNNNNNNNNNNNNNNN[(-) x35]
	total_DNA1	2	96767; 118354	436	CTCGAGCCGAGGTCCGAGTACCAAGCGCTGCAGC	N[(-) x34]
	total_DNA1	3	108802	5002	AG	AN
	total_DNA2	2	18201	619-888	-	269nt insertion of mitochondrial sequence
	total_DNA2	1	20823	29119	C	CN
	total_DNA2	1	20955	28986	T	TN
	total_DNA2	1	24053	25715	G---G	GANNN
	total_DNA2	1	25429	24334	G	GNNNNNN
	total_DNA2	1	25572	24057	A	AN
	total_DNA2	1	32071	17536	T-----------CTTGCTTCT-----------	TNNNNNNNNNNNCTTGCTTCTNNNNNNNNNNN
	total_DNA2	1	34865	14742	T	TN
	total_DNA2	1	34971	14635	A[(-) x130]CGGCATACTTTAATAA-------	AN-(99nt insertion of mitochondrial sequence)-(N x33)-CGGCATACTTTAATAA-(N x9)
	total_DNA2	1	35154	14315	T	TNNNNNNNNNNNNNNNNNNN
	total_DNA2	1	35154	14307	TCTGCTTTAC	TNNNNNNNNNNNNNNNNNNN
	total_DNA2	1	35379	13853	C------------GCG	CNNNNNNNNNNNNNNN
	total_DNA2	1	35383	14051	-	N -(159nt of mitochondrial sequence)-NNNNNNNNNNNNNNNG
	total_DNA2	1	35535	13684	-	N- (213nt of mitochondrial sequence)
	total_DNA2	1	35541	13686	AAGAGGA	AN-----
	total_DNA2	1	35763	13249	G	GN
	total_DNA2	1	47219	1865	GT-(and 62nt)	NT[(-) x62]
	total_DNA2	1	47437	1130	TGG	TN-
	total_DNA2	1	47951	615	CA	CANNNNNNNT
	total_DNA2	1	48053	501	C	CNNNNNNNNNNNN
	total_DNA2	8	49510	1031	CA-(and 62nt)	CN[(-) x62]
	total_DNA2	9	53916	534	T	TN
	total_DNA2	9	54327	181	T	TN
	total_DNA2	3	71976	398	GA	GCNNNNNNNN
	total_DNA2	3	72177	400-603	-	200nt insertion of mitocondrial sequence
	total_DNA2	6	75956	4639	CA-(and 62nt)	CN[(-) x62]
	total_DNA2	6	78352	2255	A-(and 63nt)	ANNNNNNN[(-) x56]
	total_DNA2	4	81628; 133491	15520	TT	TN
	total_DNA2	4	81751; 133358	15402	GAGTGGATA	GN-------
	total_DNA2	4	81864; 133253	15270	G	GNNNNNNNNNNNNNNNNNNNN
	total_DNA2	4	82484; 132633	14649	G	GN
	total_DNA2	4	82562; 132450	14570	G-(and 103nt)	GNNNNNNNNNNNNNNNNNNNNNNNNNNNNNN[(-) x74]
	total_DNA2	4	86919; 128100	10253	AA-(and 63nt)	AN[(-) x63]
	total_DNA2	4	92934;122121	4339	TA-(and 61nt)	TN[(-) x61]
	total_DNA2	4	93309; 121805	4025	GG-(and 62nt)	GN[(-) x62]
	total_DNA2	4	94890; 120228	2507	TT-(and 63nt)	TN[(-) x63]
	total_DNA3	4	7858	7930	ACAA	ANNNNNN
	total_DNA3	4	10500	10576	AAAA	AN--
	total_DNA3	4	11052	11126	AAA	ANNN
	total_DNA3	8	12596	298	CAGCAA	CN----
	total_DNA3	8	13796	1495	AG	AN
	total_DNA3	8	16409	4108	TT	TN
	total_DNA3	1	32079	5106	GGA	GNNNNN
	total_DNA3	1	34613	2569	CC	CNNN
	total_DNA3	7	39861	1220	GACCTAAAGCACTCATGGTATCATTATGAATGTATAAA	GNNNNNN[(-) x31]
	total_DNA3	9	54273	1292	GAATC	GN---
	total_DNA3	9	54985	2001	T	TN
	total_DNA3	9	55470	2487	G-(and 54nt)	GNNNNNNNNNNNNNNNNNNNNNNN[(-) x31]
	total_DNA3	6	64110	3904	AATCAAATCCTTTTCTACTCCTAATGTGTCTC	ANN[(-) x29]
	total_DNA3	6	65264	2780	GC	GN
	total_DNA3	6	67451	595	AGCATT	AN----
	total_DNA3	3	69082	11555	GC	GN
	total_DNA3	3	71895	8742	CTT	CNN
	total_DNA3	3	76500	4134	CT	CN
	total_DNA3	3	76650	3984	TTT	TN-
	total_DNA3	3	73453	2280	TCTAG-(and 56nt)	GGATNNNNNNNNNNNNNNNNNNNNNNNNNN-ATTT[(-) x28]
	total_DNA3	11	94492; 120625	240	GAG	GN-
	total_DNA3	11	95022; 120096	769	GT-(and 60nt)	GNNNNNNNNNNNNNNNNNNNNNNNNNNNNNNNN[(-) x28]
	total_DNA3	11	96515; 118603	2233	TA	TN
	total_DNA3	2	98079; 117020	15684	CCCAAGATGAGTGCTCTCTCC	CN[(-) x19]
	total_DNA3	2	101321; 113798	12458	CT	CN-(and 252nt duplicate sequence of Plastid:113545-113797)
	total_DNA3	2	105135	8387	TT	TN
	total_DNA3	2	108740	4782	GATAC	GN---
